# Supplementary material for: Discovery and substrate specificity engineering of nucleotide halogenases
Source: Nat Commun. 2024 Jun 19;15:5254. doi: 10.1038/s41467-024-49147-7 (PMC11186838; doi:10.1038/s41467-024-49147-7)
Supplement: Supplementary file 4 — Source Data [file 41467_2024_49147_MOESM4_ESM.zip]

Archive with 5 entries (5 files):
- Figure 3.xlsx
- Figure 4.xlsx
- Figure 5.xlsx
- Supplementary Figure 19.xlsx
- Supplementary Figure 32.xlsx
