# Supplementary material for: Discovery and substrate specificity engineering of nucleotide halogenases
Source: Nat Commun. 2024 Jun 19;15:5254. doi: 10.1038/s41467-024-49147-7 (PMC11186838; doi:10.1038/s41467-024-49147-7)
Supplement: Supplementary file 4 — Source Data [file 41467_2024_49147_MOESM4_ESM.zip › Figure 3.xlsx]

## Sheet: Figure 3c
		CtNTH/dGMP_mode 1		CtNTH/dGMP_mode 2
		average distance	standard deviation	average distance	standard deviation
	O···H (Å)	2.8	0.4	3.1	0.5
	C2ʹ···Cl (Å)	4.2	0.3	5.1	0.7

## Sheet: Figure 3e
	CtNTH_GMP_mode1
	Residues	Hbond occurance (%)
	R99	38.42
	K108	88.63
	R178	98.65
	D106	87.49
	H193	1.9
	R238	2.51
	R306	55.4

## Sheet: Figure 3f
	Conditions	Temperature (℃)	Enzyme	Relative activity (%)
				Three replicates			AVG	SD
				1	2	3
	Buffer: 50 mM HEPES pH=7.5, substrate loading: 1 mM, enzyme loading: 10 uM	30	CtNTH	101.712	96.2489	102.04	100	2.65583
			CtNTHR99A	51.2511	47.3312	47.0883	48.5569	1.90768
			CtNTHK108A	0	0	0	0	0
			CtNTHR178A	0	0	0	0	0
			CtNTHD106A	0.848161	0.931409	0.932501	0.904024	0.0395034
			CtNTHH193A	80.2313	84.892	87.6961	84.2731	3.07877
			CtNTHR238A	72.4458	72.6021	80.8448	75.2976	3.92302
			CtNTHR306A	47.96	50.693	49.5	49.3843	1.11872
			CtNTHF272A	2.14224	1.04512	0.843984	1.34378	0.570536
