# Supplementary material for: Discovery and substrate specificity engineering of nucleotide halogenases
Source: Nat Commun. 2024 Jun 19;15:5254. doi: 10.1038/s41467-024-49147-7 (PMC11186838; doi:10.1038/s41467-024-49147-7)
Supplement: Supplementary file 4 — Source Data [file 41467_2024_49147_MOESM4_ESM.zip › Figure 4.xlsx]

## Sheet: Figure 4c
		AdaV/dAMP_mode 1		AdaV/dAMP_mode 2
		average distance	standard deviation	average distance	standard deviation
	O···H (Å)	5.9	1.9	3	0.5
	C2ʹ···Cl (Å)	5.7	1.7	4.5	0.4
