# Supplementary material for: Discovery and substrate specificity engineering of nucleotide halogenases
Source: Nat Commun. 2024 Jun 19;15:5254. doi: 10.1038/s41467-024-49147-7 (PMC11186838; doi:10.1038/s41467-024-49147-7)
Supplement: Supplementary file 4 — Source Data [file 41467_2024_49147_MOESM4_ESM.zip › Figure 5.xlsx]

## Sheet: Figure 5d
	CtNTH-dGMP	V (μM min-1)
	dGMP concentration (mM)	AVG	SD
	0	0	0
	0.1	0.9667	0.01
	0.2	1.9371	0.0418
	0.3	2.41339	0.06074
	0.4	2.6753	0.13548
	0.6	3.003	0.03992
	0.8	2.9945	0.05782
	CtNTH-dAMP	V (μM min-1)
	dAMP concentration (mM)	AVG	SD
	0	0	0
	0.1	0.05351	0.00543
	0.2	0.10039	0.00912
	0.3	0.11683	0.03225
	0.4	0.17979	0.01371
	0.6	0.27053	0.00429
	0.8	0.32282	0.01618
	1	0.3632	0.00893
	1.2	0.40884	0.01453
	1.4	0.42191	0.02273
	1.6	0.41919	0.00701
	CtNTHH274Y-dGMP	V (μM min-1)
	dGMP concentration (mM)	AVG	SD
	0	0	0
	0.1	0.04561	0.01521
	0.2	0.09943	0.00274
	0.3	0.13298	0.00189
	0.4	0.18917	0.00927
	0.6	0.21464	0.00696
	1	0.27353	0.00202
	1.2	0.37461	0.00954
	1.6	0.42215	0.02869
	2	0.44175	0.0223
	CtNTHH274Y-dAMP	V (μM min-1)
	dAMP concentration (mM)	AVG	SD
	0	0	0
	0.1	0.09245	0.00929
	0.2	0.18923	0.00471
	0.3	0.22302	0.00747
	0.4	0.33575	0.00953
	0.6	0.50192	0.01985
	0.8	0.6179	0.0756
	1	0.64112	0.03947
	1.2	0.66594	0.01256
	1.4	0.7041	0.0258
	1.6	0.72211	0.02423
	AdaV-dAMP	V (μM min-1)
	dAMP concentration (mM)	AVG	SD
	0	0	0
	0.1	0.12284	0.00403
	0.2	0.1676	0.01626
	0.3	0.19835	0.02817
	0.4	0.25855	0.01631
	0.6	0.29479	0.00273
	0.8	0.3238	0.00554
	1	0.34604	0.01535
	1.2	0.38154	0.000826311
	AdaVF303V-dAMP	V (μM min-1)
	dAMP concentration (mM)	AVG	SD
	0	0	0
	0.1	0.13621	0.01282
	0.2	0.21553	0.01745
	0.3	0.30576	0.00234
	0.4	0.36003	0.028
	0.6	0.45315	0.00993
	1	0.46929	0.0283
	1.4	0.49648	0.00117
	1.6	0.50579	0.00122
	AdaVF303V-dGMP	V (μM min-1)
	dGMP concentration (mM)	AVG	SD
	0	0	0
	0.1	0.18575	0.01258
	0.2	0.397	0.01536
	0.3	0.51046	0.02386
	0.4	0.6618	0.02577
	0.6	0.72163	0.0113
	0.8	0.71072	0.01512
