# Supplementary material for: Discovery and substrate specificity engineering of nucleotide halogenases
Source: Nat Commun. 2024 Jun 19;15:5254. doi: 10.1038/s41467-024-49147-7 (PMC11186838; doi:10.1038/s41467-024-49147-7)
Supplement: Supplementary file 4 — Source Data [file 41467_2024_49147_MOESM4_ESM.zip › Supplementary Figure 19.xlsx]

## Sheet: Figure S19
	Conditions	Temperature (℃)	Enzyme	Relative activity (%)
				Three replicates			AVG	SD
				1	2	3
	Buffer: 50 mM HEPES pH=7.5, substrate loading: 1 mM, enzyme loading: 10 uM	30	CtNTH	101.712	96.2489	102.04	100	2.65584
			CtNTHH195A	0	0	0	0	0
			CtNTHH253A	3.80373	3.60004	3.5782	3.66065	0.101559
			CtNTHI198A	3.24714	4.34228	3.2497	3.61304	0.51565
			CtNTHQ199A	0.95198	1.11726	1.18286	1.08403	0.0971399
			CtNTHQ204A	14.3124	16.0026	17.3021	15.8724	1.22401
			CtNTHV270A	17.4663	19.4067	16.3627	17.7452	1.25827
			CtNTHRH274A	29.6412	29.682	32.6295	30.6509	1.39921
