# Supplementary material for: Discovery and substrate specificity engineering of nucleotide halogenases
Source: Nat Commun. 2024 Jun 19;15:5254. doi: 10.1038/s41467-024-49147-7 (PMC11186838; doi:10.1038/s41467-024-49147-7)
Supplement: Supplementary file 4 — Source Data [file 41467_2024_49147_MOESM4_ESM.zip › Supplementary Figure 32.xlsx]

## Sheet: Figure s32
	CtNTH_GMP_mode1
	Residues	Hbond occurance (%)
	R238	100
	R306	95
	K108	29.2
	R178	77.6
	D106	30.4
	H193	27.8
